# Supplementary material for: Inductively Coupled Nonthermal Plasma Synthesis of Size-Controlled γ-Al2O3 Nanocrystals
Source: Nanomaterials (Basel). 2023 May 12;13(10):1627. doi: 10.3390/nano13101627 (PMC10221976; doi:10.3390/nano13101627)
Supplement: Supplementary file 1 [file nanomaterials-13-01627-s001.zip]

Archive with 1 entries (1 files):
- nanomaterials-2363610-supplementary.pdf
